# Supplementary material for: Time-dependent diffusion MRI probes cerebellar microstructural alterations in a mouse model of Down syndrome
Source: Brain Commun. 2021 Apr 5;3(2):fcab062. doi: 10.1093/braincomms/fcab062 (PMC8063586; doi:10.1093/braincomms/fcab062)
Supplement: fcab062_Supplementary_Data [file fcab062_supplementary_data.zip]

Archive with 3 entries (3 files):
- Supplementary_Tables_revised2.docx
- suppl_data.zip
- Supp_Fig1.pdf
